# Supplementary material for: Magnetic Ionotropic Hydrogels Based on Carboxymethyl Cellulose for Aqueous Pollution Mitigation
Source: Gels. 2023 Apr 24;9(5):358. doi: 10.3390/gels9050358 (PMC10217587; doi:10.3390/gels9050358)
Supplement: Supplementary file 1 [file gels-09-00358-s001.zip]

Archive with 1 entries (1 files):
- gels-2348742-supplementary.docx
